# Supplementary material for: Heterogeneous ensembles for predicting survival of metastatic, castrate-resistant prostate cancer patients
Source: F1000Res. 2017 Jul 6;5:2676. Originally published 2016 Nov 16. [Version 3] doi: 10.12688/f1000research.8231.3 (PMC5500862; doi:10.12688/f1000research.8231.3)
Supplement: Supplementary file 1 [file f1000research-5-13099-s0000.tgz]

Archive with 1 entries (1 files):
- b85d6b7c-240a-4115-ab62-7c705ae513f8.pdf
